# Supplementary material for: Green Synthesis of Characterized Silver Nanoparticle Using Cullen tomentosum and Assessment of Its Antibacterial Activity
Source: Antibiotics (Basel). 2023 Jan 18;12(2):203. doi: 10.3390/antibiotics12020203 (PMC9952626; doi:10.3390/antibiotics12020203)
Supplement: Supplementary file 1 [file antibiotics-12-00203-s001.zip]

Archive with 1 entries (1 files):
- antibiotics-2116643-supplementary.pdf
